# Supplementary material for: Metabolomics Analysis Across Multiple Biofluids Reveals the Metabolic Responses of Lactating Holstein Dairy Cows to Fermented Soybean Meal Replacement
Source: Front Vet Sci. 2022 May 13;9:812373. doi: 10.3389/fvets.2022.812373 (PMC9136663; doi:10.3389/fvets.2022.812373)
Supplement: Supplementary file 2 [file Table_2.XLSX]

## Sheet: Unique metabolites
Unique Metabolites in Rumen Liquid	Unique Metabolites in Plasma	Unique Metabolites in Milk	Unique Metabolites in Urine
Pregeijerene	Gentamicin	Hypogeic acid	Prostaglandin G2
Anatabine	SM(d18:1/14:0)	2-Methyl-4-oxopentanedioic acid	3-Isoxazolidinone
D-alpha-Aminobutyric acid	Stearoylcarnitine	N-(3-Methylbutyl)acetamide	Mangostenol
PC(22:2(13Z,16Z)/14:1(9Z))	(2-Naphthalenyloxy)acetic acid	D-Fructosazine	Deoxyribose 1-phosphate
Deoxyinosine	PE(P-16:0/20:2(11Z,14Z))	N-Succinyl-2-amino-6-ketopimelate	Kinetin
Threoninyl-Phenylalanine	Lipoxin A4	L-trans-4-Methyl-2-pyrrolidinecarboxylic acid	2-Pyridylacetic acid
2-Methoxy-3,5-dimethylpyrimidine	PC(22:6(4Z,7Z,10Z,13Z,16Z,19Z)/18:0)	(?±)-Metalaxyl	L-Allothreonine
N-Carboxyethyl-g-aminobutyric acid	Lutein	Oxoglutaric acid	2-Keto-6-acetamidocaproate
Auxin b	PE(P-16:0/18:2(9Z,12Z))	Neotrehalose	3-(1,1-Dimethylallyl)scopoletin 7-glucoside
Harman	8-isoprostaglandin E2	1-Kestose	Niazirinin
2,3-Dinor-TXB2	PS(14:0/15:0)	Octadecanedioic acid	lysoPC(6:0)
12-Leukotriene B4	PC(20:5(5Z,8Z,11Z,14Z,17Z)/20:3(5Z,8Z,11Z))	Annotemoyin 1	Phenylalanylproline
Ursolic acid	PC(22:0/14:0)	PA(18:1(9Z)/18:0)	7-hydroxy-2-phenyl-4H-chromen-4-one
LysoPC(24:1(15Z))	2-Methoxy-3-methylpyrazine	MG(22:4(7Z,10Z,13Z,16Z)/0:0/0:0)	Methyl (3x,4E,10R)-3,10-dihydroxy-4,11-dodecadiene-6,8-diynoate 10-glucoside
Ethyl trans-p-methoxycinnamate	6beta-Hydroxytestosterone	PS(18:2(9Z,12Z)/18:1(9Z))	3-Sulfinato-L-alaninate
Carbofuran	[12]-Gingerol	Maltitol	Prostaglandin E3
PE(16:1(9Z)/15:0)	2-O-(5,8,11,14,17-Eicosapentaenoyl)-1-O-hexadecylglycero-3-phosphocholine	PE(22:5(4Z,7Z,10Z,13Z,16Z)/16:0)	N6-Acetyl-L-lysine
PE(15:0/18:1(11Z))	PC(P-16:0/18:2(9Z,12Z))	Lacto-N-biose I	Lusitanicoside
Pyrophaeophorbide a	PC(20:5(5Z,8Z,11Z,14Z,17Z)/16:0)	2'-O-Methyladenosine	Secobarbital
3-Methoxytyrosine	Fexofenadine	N-[(4E,8Z)-1,3-dihydroxyoctadeca-4,8-dien-2-yl]hexadecanamide 1-glucoside	Rotigotine
Demethoxycurcumin	PC(P-16:0/20:5(5Z,8Z,11Z,14Z,17Z))	Ethylene brassylate	3,4,5-Trimethoxyphenyl glucoside
Anhydrocinnzeylanol	8-iso-PGA1	3-Oxoadipic acid	Polyvidone
Polysorbate 20	2-Methylglutaric acid	2-trans-6-cis-Dodecadienal	Nepetaside
Epoxymurin B	PC(20:3(8Z,11Z,14Z)/15:0)	Ethyl Arachidonate	Sudachiin A
2,6-Dimethylpyrazine	3-Hydroxyisovalerylcarnitine	Glycerol 3-phosphate	Blepharin
12,13-DHOME	Ethyl butyrate	PC(15:0/14:0)	Fludiazepam
N-Acetylglutamic acid	LysoPE(22:0/0:0)	SM(d18:1/24:0)	Salicylamide
Glutaminylproline	PA(22:0/22:0)	MG(20:4(5Z,8Z,11Z,14Z)/0:0/0:0)	Shikimic acid
6-Methylquinoline	PC(22:6(4Z,7Z,10Z,13Z,16Z,19Z)/20:2(11Z,14Z))	Myricetin	Etomidate
Mucoxin	PS(22:2(13Z,16Z)/22:6(4Z,7Z,10Z,13Z,16Z,19Z))	Doxorubicin	Phenylephrine
2-(3,4-Dihydroxybenzoyloxy)-4,6-dihydroxybenzoate	7-Ketocholesterol	Glyceric acid	Homoveratric acid
Squamosinin A	lysoPC(28:0)	LysoPC(10:0)	Mupirocin
LysoPC(14:0/0:0)	Acetophenazine	1-deoxy-1-(N6-lysino)-D-fructose	Hydroxyprolyl-Leucine
PE(15:0/16:0)	3-(2-Furanylmethyl)-1H-pyrrole	Homoarecoline	Pyridine
Linatine	Chenodeoxycholic acid	N1-(2-Hydroxyethyl)flurazepam	N-Acetylaspartylglutamic acid
N5-(4-Methoxybenzyl)glutamine	LysoPE(0:0/20:3(11Z,14Z,17Z))	4-(3,4-Dihydroxyphenyl)-2-hydroxy-1H-phenalen-1-one	3-Hydroxybenzoic acid
Valyl-Isoleucine	PC(22:6(4Z,7Z,10Z,13Z,16Z,19Z)/20:3(5Z,8Z,11Z))	PE(20:0/18:4(6Z,9Z,12Z,15Z))	Tovophyllin B
Tyrosyl-Serine	3-Sulfinoalanine	PS(18:2(9Z,12Z)/16:0)	Indole
Guanosine	PC(P-18:1(11Z)/22:4(7Z,10Z,13Z,16Z))	Bendroflumethiazide	Corchoionoside B
Valyl-Glutamine	(3beta,5alpha,6beta,22E,24R)-23-Methylergosta-7,22-diene-3,5,6-triol	2-Keto-3-deoxy-D-gluconic acid	Isocitric acid
N-Acetyl-L-methionine	LysoPE(20:5(5Z,8Z,11Z,14Z,17Z)/0:0)	PS(18:1(9Z)/20:4(5Z,8Z,11Z,14Z))	Sulfasalazine
Norcapsaicin	LysoPC(20:3(5Z,8Z,11Z))	Tridecanoic acid	2-Hydroxynevirapine
Xanthurenic acid	PC(18:1(11Z)/20:5(5Z,8Z,11Z,14Z,17Z))	LysoPE(20:4(8Z,11Z,14Z,17Z)/0:0)	Ketoconazole
N-[(4E,8E)-1,3-dihydroxyoctadeca-4,8-dien-2-yl]hexadecanamide	D-Tryptophan	Furanone A	Allopurinol
LysoPC(18:1(11Z))	LysoPE(0:0/15:0)	PE(18:2(9Z,12Z)/15:0)	Guanidoacetic acid
alpha-Mangostin	PE(P-18:0/22:4(7Z,10Z,13Z,16Z))	Melphalan	Eupatilin
PE(P-16:0/14:0)	LysoPC(22:0)	PE(15:0/15:0)	3-Hydroxytetradecanedioic acid
Leukoaminochrome	Nervonyl carnitine	Diethanolamine	Glycylprolylhydroxyproline
Prostaglandin D3	LysoPC(18:1(9Z))	Uralenneoside	20-Carboxy-leukotriene B4
Isorhamnetin	2'-Deoxyguanosine 5'-monophosphate	dIMP	Betonicine
4-Amino-2-methylenebutanoic acid	PI(16:0/16:0)	DG(22:5(7Z,10Z,13Z,16Z,19Z)/22:4(7Z,10Z,13Z,16Z)/0:0)	5-Methylcytosine
Streptozocin	Sunitinib	PS(18:0/20:2(11Z,14Z))	3,4-Dihydroxybenzeneacetic acid
1,2-Dihydroxy-3-keto-5-methylthiopentene	PC(24:1(15Z)/18:4(6Z,9Z,12Z,15Z))	Diethyl fumarate	Thioguanine
Phenylalanyl-Glycine	PE(24:1(15Z)/20:4(5Z,8Z,11Z,14Z))	Beta-D-Galactose	Isoproterenol
5-Methyl-2-furancarboxaldehyde	N-methylvaline	O-Acetylserine	Hydantoin-5-propionic acid
PC(18:2(9Z,12Z)/15:0)	2-Dodecylbenzenesulfonic acid	3'-O-Methylguanosine	trans-3,3',4',5,5',7-Hexahydroxyflavanone
PS(15:0/18:0)	PC(P-18:1(11Z)/20:2(11Z,14Z))	PC(P-16:0/14:1(9Z))	gamma-Glutamylleucine
Gentisate aldehyde	Nitrofurazone	PS(22:4(7Z,10Z,13Z,16Z)/18:1(9Z))	Benzenepropanenitrile
6-Acetyl-2,3-dihydro-2-(hydroxymethyl)-4(1H)-pyridinone	L-Cystathionine	Triglochinin	L-Iditol
Ononin	PI(20:1(11Z)/18:2(9Z,12Z))	Cytidine monophosphate N-acetylneuraminic acid	6-(Methylthio)hexyl glucosinolate
3,4-Dihydro-5-(5-methyl-2-furanyl)-2H-pyrrole	Butethal	PC(22:5(4Z,7Z,10Z,13Z,16Z)/14:0)	Bakers yeast extract
PC(18:4(6Z,9Z,12Z,15Z)/18:0)	LysoPE(0:0/16:0)	Pivmecillinam	S-(2-Hydroxyethyl)glutathione
13-OxoODE	3-Acetyl-2,7-naphthyridine	2-Dodecanone	Imidazoleacetic acid riboside
Monoethyl phthalate	PC(22:4(7Z,10Z,13Z,16Z)/22:0)	Quinone	8-Isoprostaglandin F2a
Adenosine monophosphate	PC(15:0/18:2(9Z,12Z))	6-Deoxohomodolichosterone	Linusitamarin
Suberylglycine	1-Methylnicotinamide	Entacapone	Umbelliferone
Macrocarpal B	PC(P-18:1(11Z)/20:5(5Z,8Z,11Z,14Z,17Z))	Diospyrin	Nivalenol
2-benzoylbenzene-1,3,5-triol	PI(22:4(10Z,13Z,16Z,19Z)/16:0)	PS(16:0/18:1(11Z))	(6E,8E)-4,6,8-Megastigmatriene
Hirsutin	PC(22:1(13Z)/15:0)	Methyl acrylate-divinylbenzene, completely hydrolyzed, copolymer	Arabinopyranobiose
PS(22:4(7Z,10Z,13Z,16Z)/18:3(6Z,9Z,12Z))	Pimelic acid	5-Hydroxy-7-methoxy-2-tritriacontyl-4H-1-benzopyran-4-one	Hydroxycotinine
2,3-Dinor-6-keto-prostaglandin F1 a	5,6-Dihydrouridine	SM(d18:0/18:0)	Benzeneacetonitrile
Spinacine	PA(21:0/18:0)	DL-Glutamate	Nadolol
PE(P-18:1(11Z)/18:0)	Acetylpterosin C	N-Acetylserine	Zingerone
(S,E)-Zearalenone	LysoPC(22:6(4Z,7Z,10Z,13Z,16Z,19Z))	(R)-2-Hydroxy-2H-1,4-benzoxazin-3(4H)-one	1,8-Octanedithiol
DG(22:4(7Z,10Z,13Z,16Z)/14:1(9Z)/0:0)	19-Hydroxy-PGE2	D-Galactose	Zaleplon
Clomipramine	S-Nitrosoglutathione	MG(18:2(9Z,12Z)/0:0/0:0)	Coriandrone E
(?±)-2-(2-Furanyl)pyrrolidine	Sakuranetin	5-Phenyl-1,3-oxazinane-2,4-dione	N-Acryloylglycine
N-Palmitoylsphingosine	PC(22:6(4Z,7Z,10Z,13Z,16Z,19Z)/20:1(11Z))	Galactose 1-phosphate	Pirenzepine
9-HOTE	SM(d18:1/26:1(17Z))	Gerberinol	Dukunolide A
PC(P-18:1(11Z)/24:1(15Z))	PE(24:1(15Z)/18:4(6Z,9Z,12Z,15Z))	(2R,3S)-Piscidic acid	Myrigalone H
PI(16:0/22:3(10Z,13Z,16Z))	Symmetric dimethylarginine	PC(18:3(9Z,12Z,15Z)/14:0)	5-hydroxy-2-phenyl-4H-chromen-4-one
Amoxicillin	9,10-Epoxyoctadecenoic acid	N-[(3a,5b,7a,12a)-3,12-dihydroxy-24-oxo-7-(sulfooxy)cholan-24-yl]-Glycine	3-Carboxy-4-methyl-5-propyl-2-furanpropionic acid
p-Mentha-1,3,8-triene	7alpha-Hydroxy-3-oxo-5beta-cholan-24-oic acid	4-O-Methyl-a-D-glucosyl-(1->2)-b-D-xylosyl-(1->4)-D-xylose	Tiagabine
Phenylacetaldehyde	Dihydroxyacetone Phosphate Acyl Ester	Dehydroascorbic acid	1-(4-Hydroxy-3-methoxyphenyl)-5-(4-hydroxyphenyl)-1,4-pentadien-3-one
Trehalose	PC(P-18:1(11Z)/20:3(5Z,8Z,11Z))	PE(P-18:0/15:0)	Phenylethyl primeveroside
2-Amino-5-phenylpyridine	PC(P-16:0/18:3(6Z,9Z,12Z))	Penicillamine	xi-3-Hydroxy-5-phenylpentanoic acid O-beta-D-Glucopyranoside
3-Aminocaproic acid	dUMP	PC(22:6(4Z,7Z,10Z,13Z,16Z,19Z)/16:1(9Z))	N-Desmethyleletriptan
(9R,10S,12Z)-9,10-Dihydroxy-8-oxo-12-octadecenoic acid	Probucol	PC(16:1(9Z)/14:0)	Phenol glucuronide
Glycyrrhetinic acid	Lithocholic acid	PI(20:2(11Z,14Z)/16:0)	(1S,4R)-p-Mentha-2,8-dien-1-ol
Ginsenoside Rg3	D-Xylose	5-[2H-Pyrrol-4-(3H)-ylidenemethyl]-2-furanmethanol	Pteroside D
DG(20:5(5Z,8Z,11Z,14Z,17Z)/15:0/0:0)	LysoPA(16:0/0:0)	PE(P-16:0/18:4(6Z,9Z,12Z,15Z))	Prulaurasin
Norpandamarilactonine A	PC(24:1(15Z)/18:2(9Z,12Z))	cis-Aconitic acid	7-Chloro-3,3',4',5,6,8-hexamethoxyflavone
2-Ethylacrylic acid	PC(P-16:0/20:1(11Z))	Fagopyritol A3	Arachidic acid
Tryptophyl-Threonine	Topiramate	4,5-Dihydroorotic acid	(?±)-Tryptophan
PE(16:1(9Z)/18:0)	PC(24:1(15Z)/14:0)	PI(22:5(4Z,7Z,10Z,13Z,16Z)/16:0)	Tyramine glucuronide
8(R)-Hydroperoxylinoleic acid	L-Palmitoylcarnitine	2-Furancarboxaldehyde	5,5-Diisopropyl-2,2'-dimethylbiphenyl-3,3',4,4'-tetrone
3-Hydroxybenzyl alcohol	(E)-4'-Methylresveratrol 3-glucoside	N-Ornithyl-L-taurine	Sporotrichiol
8-iso-15-keto-PGE2	PE(P-18:1(9Z)/20:1(11Z))	Coenzyme Q9	Eprosartan
Harderoporphyrin	LysoPC(P-16:0)	PC(20:4(5Z,8Z,11Z,14Z)/14:0)	D-Alanyl-D-alanine
Acepromazine	PC(P-16:0/16:0)	4-Hydroxy-2-butenoic acid gamma-lactone	Geranyl acetoacetate
5-Hexyltetrahydro-2-furanoctanoic acid	3-Methylcrotonylglycine	8-Hydroxypinoresinol 4-glucoside	2-Carboxy-1-[5-(2-carboxy-1-pyrrolidinyl)-2-hydroxy-2,4-pentadienylidene]pyrrolidinium
Medicagenic acid	Murrayacine	N-Acetyl-D-glucosamine	Dopamine glucuronide
Cortisol	N-Oleoylethanolamine	Carbadox	Alanylglycine
Amiloride	Cholesterol	Tetrahydrocurcumin	1-Nitronaphthalene-5,6-oxide
Zymonic acid	Morpholine	Lactulose	Pentoxifylline
Stearic acid	Racemethionine	Papaverrubine B	2-Acetyloxazole
Aurochrome	LysoPE(18:1(11Z)/0:0)	Alpha-Carotene	Formononetin 7-O-glucuronide
Hydroquinone	PC(22:2(13Z,16Z)/20:0)	D-Mannose	7-Methylguanosine
beta-Cryptoxanthin	Vaccenyl carnitine	cis,cis-Muconic acid	Lippioside I
6-Ethyl-1,2,3,4,5,6-hexahydro-7H-cyclopenta[b]pyridin-7-one	Na,Na-Dimethylhistamine	N-Acetyl-a-neuraminic acid	1-Methylguanosine
PS(22:0/16:1(9Z))	LysoPA(18:1(9Z)/0:0)	S-Formylglutathione	Eletriptan
5,7-Dimethoxyflavone	PC(18:1(11Z)/20:2(11Z,14Z))	8,15-DiHETE	Pyrrole-2-carboxylic acid
DG(20:5(5Z,8Z,11Z,14Z,17Z)/14:0/0:0)	Phenylalanyl-Tryptophan	Aspirin	Vanillin 4-sulfate
6-trans-Leukotriene B4	Tricosanoic acid	1-Acetoxy-2-hydroxy-16-heptadecyn-4-one	N-Acetylglutamine
PC(16:1(9Z)/20:4(5Z,8Z,11Z,14Z))	L-Gulose	Kojic acid	3-Hydroxyvaleric acid
Mesalazine	LysoPC(18:2(9Z,12Z))	Galactinol	Mulberrin
Avenoleic acid	PC(P-18:1(11Z)/22:2(13Z,16Z))	Diepomuricanin A	Quinaldic acid
(2'E,4'Z,7'Z,8E)-Colnelenic acid	2(3H)-Benzothiazolethione	PS(20:1(11Z)/20:1(11Z))	Methyl 2-aminobenzoate
MG(16:0/0:0/0:0)	PC(22:5(4Z,7Z,10Z,13Z,16Z)/16:0)	Xanthoxylin	Gravacridonediol glucoside
Isonicotinic acid	Leucyl-Lysine	2-O-(6-Phospho-alpha-mannosyl)-D-glycerate	3-Acetamidobutanal
Phaeophorbide b	(-)-3-Cyanomethyl-3-hydroxy-1H-indol-2(3H)-one	Rhein	N-Acetyl-beta-alanine
3alpha-Acetomethoxy-11alpha-oxo-12-ursen-24-oic acid	Dimethylglycine	PS(20:1(11Z)/15:0)	Glycitin
PE(P-16:0/14:1(9Z))	Methylimidazoleacetic acid	PE(22:2(13Z,16Z)/14:0)	Prolylhydroxyproline
DG(18:4(6Z,9Z,12Z,15Z)/14:1(9Z)/0:0)	Palmitic acid	DG(16:0/16:0/0:0)	Mytilin A
PE(P-18:1(9Z)/15:0)	Arachidonic acid	Yuccaol C	Myricanol 5-(6-galloylglucoside)
Trigoforin	1-(Hydroxymethyl)-5,5-dimethyl-2,4-imidazolidinedione	Glucosylceramide (d18:1/22:0)	Mycophenolic acid
Hepoxilin B3	PC(P-18:0/16:0)	PC(22:2(13Z,16Z)/16:0)	Chlorprothixene
Alpha-dimorphecolic acid	PS(18:0/20:1(11Z))	PA(14:1(9Z)/14:0)	(-)-alpha-Narcotine
lysoPC(26:1(5Z))	Antipyrine	Bovinocidin	DHAP(10:0)
Prednisone	Metronidazole	PI(20:3(5Z,8Z,11Z)/16:0)	8-8'-Dehydrodiferulic acid
Styrene	PC(24:1(15Z)/18:3(6Z,9Z,12Z))	Nicotinic acid mononucleotide	Dihydro-4-mercapto-3(2H)-furanone
3-Methyl-1-butylamine	LysoPE(20:1(11Z)/0:0)	L-Lactic acid	Ethosuximide
PE(20:2(11Z,14Z)/14:0)	PC(22:4(7Z,10Z,13Z,16Z)/16:0)	6'-Sialyllactose	4-Hydroxymandelonitrile
13-L-Hydroperoxylinoleic acid	2-Oxoarginine	6-Hydroxy-5-[(4-sulfophenyl)azo]-2-naphthalenesulfonic acid	N2,N2-Dimethylguanosine
Gabapentin	PE(22:2(13Z,16Z)/18:1(11Z))	7-Aminomethyl-7-carbaguanine	Rosmic acid
PI(18:1(11Z)/16:1(9Z))	Stigmast-4-ene-3,6-dione	2-(3,4-dihydroxyphenyl)-5,7-dihydroxy-3-{[3,4,5-trihydroxy-6-(hydroxymethyl)oxan-2-yl]oxy}-4H-chromen-4-one	omega-COOH-tetranor-LTE3
PEP-16:0/18:1(11Z))	LysoPC(14:1(9Z))	Nedocromil	Guanidinosuccinic acid
PS(16:0/16:0)	3-cis-Hydroxy-b,e-Caroten-3'-one	PC(22:6(4Z,7Z,10Z,13Z,16Z,19Z)/15:0)	Ethyl N-methylanthranilate
Withaperuvin H	15S-hydroxy-5Z,8Z,11Z,13E,17Z-eicosapentaenoic acid	4-Hydroxy-2H-pyran-3-carboxaldehyde	Paliperidone
PE(20:3(5Z,8Z,11Z)/15:0)	Dibutyl phthalate	Leucyl-Tryptophan	N6-Carbamoyl-L-threonyladenosine
Coumesterol	PC(P-18:1(9Z)/18:2(9Z,12Z))	Caffeine	Aztreonam
Linoleamide	5a-Cholesta-8,24-dien-3-one	Maltotriose	Enterolactone
Gentisic acid	PC(P-18:0/22:4(7Z,10Z,13Z,16Z))	PE(P-18:1(11Z)/18:4(6Z,9Z,12Z,15Z))	1-(beta-D-Glucopyranosyloxy)-3-octanone
PI(20:2(11Z,14Z)/18:2(9Z,12Z))	PC(P-18:1(11Z)/20:1(11Z))	Triamterene	Alpha-Lactose
Harmanine	PE(20:0/18:2(9Z,12Z))	Theophylline	5'-Deoxy-5'-(methylsulfinyl)adenosine
Penicillin V	m-Coumaric acid	PC(14:0/14:0)	3-Aminoisobutanoic acid
Zeranol	PC(24:1(15Z)/14:1(9Z))	Succinyldihydrolipoamide	N-acetyltryptophan
PC(P-18:0/14:0)	PC(20:0/14:0)	Glucosylceramide (d18:1/18:0)	Phensuximide
Tenuazonic acid	PC(P-16:0/20:3(5Z,8Z,11Z))	L-2-Amino-3-methylenehexanoic acid	2-Methylhippuric acid
PA(20:1(11Z)/15:0)	1-Isothiocyanato-6-(methylthio)hexane	2-Methylguanosine	6-Chloro-N-(1-methylethyl)-1,3,5-triazine-2,4-diamine
PE(P-16:0e/16:0)	PC(P-16:0/15:0)	cis-Acetylacrylate	Heptadecanoic acid
PC(P-16:0/18:0)	PC(P-18:1(11Z)/22:5(4Z,7Z,10Z,13Z,16Z))	Progabide	1-Deoxy-D-glucitol
PS(16:0/15:0)	LysoPC(24:0)	Elenaic acid	3-(1-Pyrrolidinyl)-2-pentanone
13,14-Dihydro PGF2a	1-Nitrohexane	N-Acetyl-glucosamine 1-phosphate	Metipranolol
PC(15:0/18:1(11Z))	2-acetyl-1-alkyl-sn-glycero-3-phosphocholine	Fluorescein	1-Methylinosine
DG(22:6(4Z,7Z,10Z,13Z,16Z,19Z)/20:4(5Z,8Z,11Z,14Z)/0:0)	LysoPE(22:1(13Z)/0:0)	2-Hydroxy-4-oxo-5,12-heneicosadien-1-yl acetate	3-Sialyl-N-acetyllactosamine
Behenic acid	PC(P-18:0/20:5(5Z,8Z,11Z,14Z,17Z))	4-Hydroxybenzyl isothiocyanate 4''-acetylrhamnoside	Caproic acid
Alpha-Linolenic acid	PE(24:1(15Z)/18:3(6Z,9Z,12Z))	MG(0:0/20:2(11Z,14Z)/0:0)	Dihydro-5-methyl-2(3H)-furanone
9-Oxoasimicinone	Lactosylceramide (d18:1/25:0)	Malic acid	Dimethylethanolamine
5,12-dihydroxy-6,8,10,14,17-eicosapentaenoic acid	PE(P-18:1(11Z)/22:5(4Z,7Z,10Z,13Z,16Z))	PE(18:1(9Z)/16:0)	N-(4,5-Dihydro-1-methyl-4-oxo-1H-imidazol-2-yl)alanine
Gallic acid	Albendazole	MG(18:3(6Z,9Z,12Z)/0:0/0:0)	PSF-A
2,3-Dihydro-5-(3-hydroxypropanoyl)-1H-pyrrolizine	5-Hydroxy-L-tryptophan	2-Furoic acid	4-Hydroxycinnamic acid
7-O-Acetylaustroinulin		Alpha-D-Glucose	2-Amino-3-phosphonopropionic acid
CerP(d18:1/16:0)		Phenobarbital	Mitomycin
Nicotine		(?±)-2,2'-Iminobispropanoic acid	Propionic acid
Betaxolol		SM(d18:0/22:0)	N-Formyl-L-methionine
bicyclo-PGE2		Gentiotriose	Dehydroxymethylflazine
2,4,6-Trihydroxybenzoic acid		Aminofructose 6-phosphate	2-Propenyl 2-aminobenzoate
Phenylethylamine		PC(14:1(9Z)/14:0)	Prazosin
Dehydrophytosphingosine		Trehalose 6-phosphate	2-Acetylpyrrole
PC(P-18:0/15:0)		Octadecyl fumarate	Urothion
Cycloviolaxanthin		PS(18:0/20:4(5Z,8Z,11Z,14Z))	Dide-O-methylsimmondsin
Methocarbamol		Artemoin C	N,N'-diacetylchitobiose
PS(20:0/15:0)		Phosphocreatine	1,9-Nonanedithiol
Ophthalmic acid		S-Lactoylglutathione	6-Hydroxypentadecanedioic acid
Methylgingerol		PE(22:2(13Z,16Z)/14:1(9Z))	Eugenitol
PC(20:3(5Z,8Z,11Z)/18:2(9Z,12Z))		Pregnanetriol	1-(1-Pyrrolidinyl)-2-butanone
Purothionin AII		PA(16:0e/18:0)	Hydroxymethyl indol-3-yl ketone
1-Arachidonoylglycerophosphoinositol		Glucosylceramide (d18:1/20:0)	Linoelaidic acid
Chlorogenic acid		3-Hydroxyadipic acid 3,6-lactone	3-Isomangostin hydrate
5-KETE			2-hydroxy-2-(4-hydroxy-3-methoxyphenyl)acetic acid
Sinapoylputrescine			2,3,4,5-Tetrahydropiperidine-2-carboxylate
PC(P-18:1(9Z)/15:0)			Phenylalanyl-Arginine
Doxycycline			Isoleucyl-Lysine
Arabinosylhypoxanthine			4-Hydroxyphenylacetonitrile triacetylrhamnoside
N-Acetyl-L-phenylalanine			Sulfinpyrazone
[10]-Dehydrogingerdione			Glycitein 7-O-glucuronide
3,4,5-trihydroxycyclohex-1-ene-1-carboxylic acid			Thromboxane B3
Benzenebutanoic acid			3,4-Dihydroxyhydrocinnamic acid
PS(16:1(9Z)/18:4(6Z,9Z,12Z,15Z))			Fesoterodine
p-Hydroxyphenylacetic acid			Egonol glucoside
Flazine			5-Pyridoxolactone
2-O-(4,7,10,13,16,19-Docosahexaenoyl)-1-O-hexadecylglycero-3-phosphocholine			Methyl (R)-9-hydroxy-10-undecene-5,7-diynoate glucoside
Ascochitine			Baicalin
beta-Sitosterol			Ziprasidone
PE(15:0/14:0)			7C-aglycone
Corchorifatty acid D			N-Acetylgalactosamine 6-sulfate
6-O-Acetylaustroinulin			Methyl 2-furoate
L-4-Hydroxyglutamate semialdehyde			5-Aminopentanamide
(R)-Kawain			Phenprocoumon
N-Hydroxy-L-tyrosine			Hexanoylglycine
2-Hydroxyvaleric acid			L-alpha-glutamyl-L-hydroxyproline
Clavulanate			Camelinin
Esculentic acid (Diplazium)			Lenalidomide
Tyrosyl-Isoleucine			Butyl 3-O-caffeoylquinate
Salicylic acid			Biotin
Xanthine			[4]-Gingerdiol 3,5-diacetate
Propylparaben			Valyl-Valine
Deoxyguanosine			Aminosalicylic Acid
(2E)-Decenoyl-ACP			Mesaconic acid
Cibaric acid			Artemetin
L-Threo-3-Phenylserine			Calystegine A6
Panaquinquecol 1			5-Hydroxyindoleacetic acid
(?±)-Rollipyrrole			(10E,12Z)-9-HODE
Nicotinic acid			Valaciclovir
N-Acetylmuramate			1,2,3-Trihydroxybenzene
3-Hydroxy-N-methylcoclaurine			m-Chlorobenzoic acid
DG(22:6(4Z,7Z,10Z,13Z,16Z,19Z)/22:6(4Z,7Z,10Z,13Z,16Z,19Z)/0:0)			Glycine
Nandrolone			2-Isopropyl-3,5-dimethoxy-6-methylpyrazine
Cer(d18:1/18:1(11Z))			Fluocinolone Acetonide
2-Acetylpyrrolidine			Quinoline-4,8-diol
DG(22:1(13Z)/20:0/0:0)			Anastrozole
Ethyl isopropyl disulfide			Astilbin
Cytidine 2',3'-cyclic phosphate			Glutaminylaspartic acid
PE(18:4(6Z,9Z,12Z,15Z)/18:1(11Z))			HMBOA-Glc
Histamine			Asticolorin B
4-Oxo-1-(3-pyridyl)-1-butanone			Ginkgolide B
Nimodipine			4-Hydroxybenzeneacetonitrile
Erlotinib			2-Methyl-3-(2-methylpropyl)pyrazine
Chorismate			Antibiotic GR 95647X
DG(20:1(11Z)/20:0/0:0)			N-Acetyldehydroanonaine
5,7-dihydroxy-2-(4-hydroxy-3,5-dimethoxyphenyl)-4H-chromen-4-one			D-Glucurono-6,3-lactone
Byssochlamic acid			(3S,5S)-3,5-Diaminohexanoate
Prostaglandin F3a			3,4-Dimethoxybenzaldehyde
N-Alpha-acetyllysine			Buspirone
Feruloyl-2-hydroxyputrescine			1-(3,4-Dimethoxyphenyl)-1,2-ethanediol 2-O-b-D-glucoside
5-hydroxy-7-methoxy-2-(4-methoxyphenyl)-4H-chromen-4-one			Ortho-Hydroxyphenylacetic acid
p-Hydroxyfelbamate			(Z)-N-Feruloyl-5-hydroxyanthranilic acid
Jasmolone			2,6 Dimethylheptanoyl carnitine
Epicatechin			Daidzein 4'-O-glucuronide
6-Deoxyfagomine			Morphine-6-glucuronide
3-(3,4-Dimethoxyphenyl)-2-propenoic acid			N-Butyrylglycine
CerP(d18:1/20:0)			L-Homocysteic acid
Perillic acid			Sulfaphenazole
Tridecyl phloretate			Lymecycline
PE(18:3(6Z,9Z,12Z)/14:0)			3alpha,4,7,7alpha-Tetrahydro-4-hydroxy-1H-isoindole-1,3(2H)-dione
4-Hydroxy-16,18-tritriacontanedione			Equol
Muricatacin			BOX B
Cyclohexanecarboxylic acid			Nelarabine
PE(16:0/14:0)			Isoeugenol
Isopentenyladenine-9-N-glucoside			2,4-Dihydroxyacetophenone 5-sulfate
2-(Ethylamino)-4,5-dihydroxybenzamide			Tryptophyl-Tryptophan
			Liquiritin
			Cerulenin
			N-Methyltryptamine
			Acetamidopropanal
			2-(1-Pyrrolidinyl)-3-pentanone
			Homogentisic acid
			5-Butyltetrahydro-2-oxo-3-furancarboxylic acid
			L-Tyrosine
			4-(Nitrosoamino)-1-(3-pyridinyl)-1-butanone
			Phenylpyruvic acid
			Histidinyl-Tryptophan
			Avenanthramide L
			1-Deoxynojirimycin
			gamma-Glutamyltyrosine
			Phlorizin
			p-Hydroxyphenethyl trans-ferulate
			2-Pyrocatechuic acid
			Artesunate
			Enprofylline
			Disulfiram
			2-Aminonaphthalene
			2-(5-Methyl-2-furanyl)piperidine
			Cinnavalininate
			4-Hydroxydebrisoquine
			6-Hydroxy-5-methoxyindole glucuronide
			20-Hydroxy-PGF2a
			Ipriflavone
			Astemizole
			4-Nitrophenol
			2-Acetylfuran
			2-Hydroxypyridine
			Cotinine N-oxide
			Deoxyeritadenine
			Acamprosate
			2,2-Dimethylsuccinic acid
			Cyclamic acid
			Histidinal
			4-Hydroxystyrene
			FAPy-adenine
			7,8-Dihydro-3-methylpyrrolo[1,2-a]pyrimidin-2(6H)-one
			Tiglic acid
			5-Methyldeoxycytidine
			Valerylglycine
			N-Methylhydantoin
			3-Butyl-1(3H)-isobenzofuranone
			Fluconazole
			trans-delta-Viniferin
			Pipernonaline
			Melleolide D
			2-Angeloyl-9-(3-methyl-2E-pentenoyl)-2b,9a-dihydroxy-4Z,10(14)-oplopadien-3-one
			8-Deoxy-11-hydroxy-13-chlorogrosheimin
			(2E,4E)-2,4-Hexadienoic acid
			7,7'-Dihydroxy-6,8'-bicoumarin
			1-Pyrrolidinecarboxaldehyde
			2-hydroxypropanoic acid
			trans-Piceid
			3-O-Methylniveusin A
			Austroinulin
			Formylanthranilic acid
			L-Homoserine
			Glycyl-Tryptophan
			Lambertine
			Sparfloxacin
			PI(16:2(9Z,12Z)/18:0)
			Droperidol
			2-(3,4-dihydroxyphenyl)-3,5-dihydroxy-7-methoxy-4H-chromen-4-one
			Podofilox
			Picrotin
			4-Hydroxyhippuric acid
			Porphobilinogen
			Tyrosol
			Pentostatin
			(R)C(R)S-S-Propylcysteine sulfoxide
			Pterolactam
			L-phenylalanyl-L-hydroxyproline
			7-Formyldehydrothalicsimidine
			4-Hydroxyproline
			Thaumatin b, recombinant
			Leucyl-Glycine
			Metaraminol
			D-Glutamine
			Neostigmine
			Austalide H
			3-Isopropylmalate
			5-Nonyltetrahydro-2-oxo-3-furancarboxylic acid
			Argininic acid
			Squamolone
			Serotonin
			2,6-diaminohexanoic acid
			Tocopheronic acid
			Estrone glucuronide
			D-4'-Phosphopantothenate
			11,13-Dihydrotaraxinic acid glucosyl ester
			Fluvastatin
			2-Acetylpyrazine
			Cynaroside A
			p-Methylhippuric acid
			5-Oxo-2(5H)-isoxazolepropanenitrile
			N-[[3-Hydroxy-2-(2-pentenyl)cyclopentyl]acetyl]isoleucine
			2,6-Pyridinedicarboxylic acid
			Sarcodon scabrosus Depsipeptide
			2,3-Dihydro-5-(5-methyl-2-furanyl)-1H-pyrrolizine
			1-Nitroheptane
			Mycotoxin T 2
			L-Cysteine
			N-Lactoyl ethanolamine
			Kanzonol V
			alpha-Methylphenylalanine
			7-Hydroxy-6-methyl-8-ribityl lumazine
			Cavipetin C
			Mangostanol
			Kanzonol F
			L-Serine
			S-(2-carboxypropyl)-Cysteamine
			Homocysteine
			Kynuramine
			Naratriptan
			2-(Methylamino)benzoic acid
			4,6-Dihydroxyquinoline
			Antibiotic SB 202742
			Marmesin rhamnoside
			Alizapride
			Propionylglycine
			Dexrazoxane
			Arginyl-Hydroxyproline
			3-O-p-Coumaroylquinic acid
			2,2,6,6-Tetramethyl-4-piperidinone
			N-methyl-L-glutamic Acid
			N-Acetylornithine
			Ptelatoside B
			Aspartylglycosamine
			1,3,5-Trihydroxybenzene
			Succinylacetone
			1-[(5-Amino-5-carboxypentyl)amino]-1-deoxyfructose
			(-)-Epigallocatechin
			Acetylcholine
			3-Ethylidenehexahydropyrrolo[1,2-a]pyrazine-1,4-dione
			Geranylgeranyl-PP
			Sofalcone
			3-Methylglutarylcarnitine
			3-Hydroxysebacic acid
			Tryptophanol
			Cysteine-S-sulfate
			Cotinine
			Bortezomib
			1-(1-Pyrrolidinyl)-2-propanone
			N-Methyl-D-aspartic acid
			Abscisic alcohol 11-glucoside
			Methionine sulfoxide
			Allantoic acid
			Ribavirin
			2-Methoxycarbonylphenyl beta-D-glucopyranoside
			N1-Methyl-4-pyridone-3-carboxamide
			2-Aminobenzoic acid
			Citalopram aldehyde
			Prostaglandin F2a
			(R)-Salsolinol
			Mefloquine
			Bergapten
			Pyro-L-glutaminyl-L-glutamine
			2',4',6'-Trihydroxydihydrochalcone 2'-glucoside

## Sheet: Co-metabolites in 4 biofluids
Common Metabolites in Rumen Liquid, Plasma, Milk, and Urine
Benzoic acid
Taurine
L-Phenylalanine
Ascorbic acid
Allantoin
p-Cresol sulfate
Methylsuccinic acid
Cholic acid
Protocatechuic acid
Ecgonine
2-Hydroxyethanesulfonate
Kynurenic acid
4-Aminophenol
Tetracosanoic acid
Terephthalic acid
Valproic acid
Deoxyadenosine
5,6-DHET
Glycerophosphocholine
Succinic anhydride
Pyruvic acid
Erythrono-1,4-lactone
L-Norleucine
Pyroglutamic acid
Pentadecanoic acid
Isopalmitic acid
Creatinine
5-Aminopentanal
Phenylacetylglycine
Citric acid
3-Methoxy-4-hydroxyphenylethyleneglycol sulfate
5-Aminopentanoic acid
Choline
3-Formyl-6-hydroxyindole
Uracil
Pantothenic acid
4-Pyridoxic acid
1H-Indole-3-carboxaldehyde
Glyceraldehyde
Ribothymidine
Pregabalin
Creatine
6-Hydroxy-1H-indole-3-acetamide
Saccharin
Phytosphingosine
4-Dodecylbenzenesulfonic Acid
Betaine
Acetylglycine
Cytosine
PC(20:1(11Z)/14:1(9Z))
Hexadecanedioic acid
Isobutyrylglycine
Deoxyribose 5-phosphate
2-Indolecarboxylic acid
Cytidine
PC(22:1(13Z)/14:1(9Z))
15-Methylpalmitate
Uridine
16-Methylheptadecanoic acid
L-Arginine
Hippuric acid
2-Oxovaleric acid
Dodecanoic acid
Sphinganine
L-Carnitine
Piperidine
o-Cresol
Hydrogen phosphate
L-Glutamic acid
Ethyl tetradecanoate
3beta,6beta-Dihydroxynortropane
Pelargonic acid
D-Proline
Palmitoleic acid
Citraconic acid
Sarcosine
Inosine
3-Hydroxybutyric acid
3-Methylguanine

## Sheet: Co-metabolites in 3 biofluids
Common Metabolites in Rumen Liquid, Plasma, and Milk	Common Metabolites in Rumen Liquid, Plasma, and Urine	Common Metabolites in Rumen Liquid, Milk, and Urine	Common Metabolites in Plasma, Milk, and Urine
9,10-DHOME	Diacetone alcohol	3-Hydroxycapric acid	beta-Lactose
PC(P-18:1(9Z)/14:1(9Z))	Tetradecanedioic acid	Pyrocatechol	Pirbuterol
PC(18:0/15:0)	2-O-p-Coumaroylhydroxycitric acid	2-Pyrrolidineacetic acid	Ethyl hexadecanoate
PC(16:0/16:0)	L-Isoleucine	Heptanoic acid	trans-Aconitic acid
Pantothenol	gamma-Aminobutyric acid	Trigonelline	Pyrroline hydroxycarboxylic acid
1H-Pyrrole-2-carboxaldehyde	L-Histidine	Pyridoxal	Valyl-Lysine
Cohibin B	Ketoleucine	2,5-Dihydro-2,4-dimethyloxazole	Deoxyuridine
12-Hydroxydodecanoic acid	3-Dehydrocarnitine	Tyrosine methylester	Pseudouridine
Cohibin C	Dihydrojasmonic acid	Acetaminophen	3-Methylcytosine
L-Proline	Jasmonic acid	5'-Methylthioadenosine	Succinic acid
2-Hydroxystearic acid	Phthalic acid	13S-hydroxyoctadecadienoic acid	3,7-Dimethyluric acid
Undecanoic acid	2-Hydroxy-3-methylbutyric acid	1-Methylhypoxanthine	2-Pyrrolidinone
PE(P-18:1(11Z)/16:0)	3-Methylindole	Niacinamide	Beta-Guanidinopropionic acid
PC(20:1(11Z)/14:0)	Urocanic acid	Formiminoglutamic acid	Cellobiose
9-Decenoic acid	Gemfibrozil	N-a-Acetyl-L-arginine	Ethyl dodecanoate
PE(P-16:0/18:3(6Z,9Z,12Z))	Methylimidazole acetaldehyde	Trimethylaminoacetone	3-Methylhistidine
L-Acetylcarnitine	Isoquinoline	Nitrite	Taurocholic acid
Gingerol	Hypoxanthine	Aminocaproic acid	Ureidoisobutyric acid
3-Dehydroxycarnitine	Adipic acid	Isocaproic acid	Dihydrouracil
Thymidine	Leucinic acid	Tiglylglycine	L-Gulonolactone
Tranexamic Acid	Leucyl-Hydroxyproline	4-Acetamidobutanoic acid	N4-Acetylcytidine
SM(d18:0/16:0)	Ricinoleic acid	Adrenochrome	D-Malic acid
PC(18:1(11Z)/14:0)	3-Methoxybenzenepropanoic acid	L-Malic acid	Bovinic acid
16-Hydroxy hexadecanoic acid	Rhapontigenin	(2R,3R,4R)-2-Amino-4-hydroxy-3-methylpentanoic acid	(R)-3-Hydroxybutyric acid
PC(20:3(5Z,8Z,11Z)/16:0)	1-Methylhistidine	N-Methyl-a-aminoisobutyric acid	Succinic acid semialdehyde
Indoleacetaldehyde	Picolinic acid	Malonic acid	myo-Inositol
PE(P-18:1(11Z)/18:2(9Z,12Z))	Azelaic acid	N-Methylcalystegine B2	D-Xylulose
PE(P-18:1(11Z)/18:3(6Z,9Z,12Z))	Demethylated antipyrine	3-Amino-2-piperidone	But-2-enoic acid
Montecristin	Glutaric acid	Indole-3-carbinol	N-Acetylarylamine
SM(d18:0/14:0)	Quinolinic acid	Adenine	L-Glutamine
2,3-Dihydroxybutanedioic acid	3-Methyladipic acid	Oxoadipic acid	N-Acetyl-L-alanine
PE(P-18:1(11Z)/14:1(9Z))	Dodecanedioic acid	Calystegin A3	Tauroursodeoxycholic acid
SM(d18:1/16:0)	Arecaidine		S-Methylmethionine
(9xi,10xi,12xi)-9,10-Dihydroxy-12-octadecenoic acid	Mesylate		Glycocholic acid
Metenamine	Deoxycholic acid		Pipecolic acid
Adenosine	Isobutyric acid		Cinnamoylglycine
PC(P-18:1(11Z)/14:0)	Indole-3-carboxylic acid		(2-{[3-(3,4-dihydroxyphenyl)prop-2-enoyl]oxy}ethyl)trimethylazanium
Imidazoleacetic acid	O-Desmethylnaproxen		Isovalerylglycine
PE(P-18:1(9Z)/18:1(9Z))	L-alpha-Amino-1H-pyrrole-1-hexanoic acid		3-Hydroxyisovaleric acid
PC(20:2(11Z,14Z)/15:0)	Proline betaine		3-(3,4-Dihydroxy-5-methoxy)-2-propenoic acid
LysoPC(18:3(6Z,9Z,12Z))	N-Acetylleucine		Salicyluric acid
(10E,12Z)-(9S)-9-Hydroperoxyoctadeca-10,12-dienoic acid	Indole-3-propionic acid
	2-Ethyl-2-Hydroxybutyric acid
	15-Keto-13,14-dihydroprostaglandin A2
	L-Valine
	Levetiracetam

## Sheet: Co-metabolites in 2 biofluids
Common Metabolites in Rumen Liquid and Plasma	Common Metabolites in Rumen Liquid and Milk	Common Metabolites in Rumen Liquid and Urine	Common Metabolites in Plasma and Milk	Common Metabolites in Plasma and Urine	Common Metabolites in Milk and Urine
Lipoxin B4	Cohibin A	3,3-Dimethylglutaric acid	Vinylacetylglycine	Phenylacetylglutamine	L-Erythrulose
Alantolactone	Capric acid	2-(4-Methyl-3-pentenyl)anthraquinone	SM(d18:1/20:0)	Quinoline	D-Glucuronic acid
PC(P-18:1(9Z)/16:1(9Z))	PE(18:3(6Z,9Z,12Z)/15:0)	1,2,3,4,5,6-Hexahydro-5-(1-hydroxyethylidene)-7H-cyclopenta[b]pyridin-7-one	PC(20:4(5Z,8Z,11Z,14Z)/20:1(11Z))	N-Acetylvaline	4-Hydroxybenzaldehyde
lysoPC(28:1(5Z))	PE(P-18:1(9Z)/16:1(9Z))	N-acetyl-5-aminosalicylic acid	SM(d18:1/18:1(9Z))	(R)-mandelic Acid	Methylglutaric acid
Phenylglyoxylic acid	xi-3-(4-Isopropylphenyl)-2-methylpropanal	3-Hydroxyanthranilic acid	alpha-Ketoisovaleric acid	Loxoprofen	Dihydroneopterin phosphate
Lycopene	PE(16:0/20:4(5Z,8Z,11Z,14Z))	5,7-dihydroxy-2-(4-hydroxyphenyl)-6,8-dimethyl-3,4-dihydro-2H-1-benzopyran-4-one	Citrulline	3-(4-hydroxyphenyl)-3,4-dihydro-2H-1-benzopyran-7-ol	N-Acetylneuraminic acid
PC(18:1(11Z)/15:0)	Benzocaine	L-Pipecolic acid	2-Methylbutyroylcarnitine	2-Acetyl-3,6-dimethylpyrazine	3-Furoic acid
alpha-Tocopherol	Cyclic AMP	Isobornyl propionate	LysoPC(20:4(5Z,8Z,11Z,14Z))	PC-M5'	Aminoadipic acid
PE(P-18:1(9Z)/20:2(11Z,14Z))	4-O-alpha-D-Galactopyranuronosyl-D-galacturonic acid	4-Methylcatechol	PE(P-18:1(11Z)/22:4(7Z,10Z,13Z,16Z))	3-Hydroxymethylglutaric acid	Prostaglandin D2
Imidazole-4-acetaldehyde	12-Methyltridecanoic acid	cis-Vaccenic acid	10E,12Z-Octadecadienoic acid	Clenbuterol	3-Methyladenine
LysoPE(18:3(6Z,9Z,12Z)/0:0)	4-Pyridoxolactone	N-Acetylcadaverine	(Â±)-erythro-Isoleucine	Uric acid	2-Ketobutyric acid
PC(20:3(8Z,11Z,14Z)/14:0)	Cer(d18:0/14:0)	3-(2-Hydroxyphenyl)propanoic acid	Butyrylcarnitine	8-Isoprostaglandin E1	7-Methylguanine
Thiomorpholine 3-carboxylate	Lauroyl diethanolamide	6,15-Diketo,13,14-dihydro-PGF1a	LysoPC(15:0)	1,1'-[1,12-Dodecanediylbis(oxy)]bisbenzene	Orotidine
Cortisone	PE(16:0/18:2(9Z,12Z))	4-Trimethylammoniobutanal	Oleic acid	Suberic acid	Protoanemonin
Stearidonic acid	Epomusenin A	Vanillic acid	PC(20:4(8Z,11Z,14Z,17Z)/20:0)	2-O-Methylcytosine	Thymine
3,4-Dimethylbenzoic acid	4-Aminobutyraldehyde	Cis-zeatin	PC(15:0/16:0)	Petroselinic acid	1-Methyladenosine
LysoPE(18:1(9Z)/0:0)	4-Trimethylammoniobutanoic acid	2-Phenylglycine	Dihydrolipoate	3-Methyl-2-oxovaleric acid	D-Ribose
PC(P-16:0/14:0)	Beta-Glycerophosphoric acid	3-Nitrotyrosine	Oleamide	4-Hydroxy-1H-indole-3-acetonitrile	Maltol
1,2-Dihydro-1,1,6-trimethylnaphthalene	20-Hydroxyeicosatetraenoic acid	4-Ipomeanol	Cer(d18:0/16:0)	1,3-Dihydro-(2H)-indol-2-one	Sorbitol
Buprenorphine	9,10-epoxyoctadecanoic acid	Lucanthone	Pipericine	Trimethylamine N-oxide	D-2,3-Dihydroxypropanoic acid
Remoxipride	Guanine	4-Methoxybenzyl propanoate	Isolinderanolide	4-Amino-1-piperidinecarboxylic acid	6-(alpha-D-Glucosaminyl)-1D-myo-inositol
Stigmastane-3,6-dione	L-Cyclo(alanylglycyl)	Linoleic acid	SM(d18:1/24:1(15Z))	Netilmicin	3-Methyldioxyindole
Maslinic acid	PE(14:1(9Z)/18:0)	Traumatic acid	PC(20:5(5Z,8Z,11Z,14Z,17Z)/20:1(11Z))	(3R, 6'Z)-3,4-Dihydro-8-hydroxy-3-(6-pentadecenyl)-1H-2-benzopyran-1-one	benzene-1,2,4-triol
PC(P-18:1(9Z)/16:0)	PC(18:1(11Z)/14:1(9Z))	Hydroxyoctanoic acid	Cholesterol sulfate	1,2,3,4,Tetrahydro-1,5,7-trimethylnapthalene	Butyl 2-aminobenzoate
2-Hydroxy-6-pentadecylbenzoic acid	3alpha,4,5,7alpha-Tetrahydro-5-hydroxy-1H-isoindole-1,3(2H)-dione	4-Acetylbutyrate	PC(22:4(7Z,10Z,13Z,16Z)/14:0)	Carnosine	Threonic acid
Heneicosanoic acid	PE(16:0/18:3(9Z,12Z,15Z))	Vanillylamine	PE(P-18:1(9Z)/20:3(5Z,8Z,11Z))	15-KETE	D-Maltose
L-Lysine	PE(P-18:1(11Z)/14:0)	(3xi,6xi)-Cyclo(alanylvalyl)	Fructose-1P	Glycolic acid	3-Hexenedioic acid
16(R)-HETE	LysoPE(18:2(9Z,12Z)/0:0)	3-Methoxyanthranilate	Gluconolactone	Isoleucyl-Alanine	N-Glycolylneuraminic acid
2-Hydroxymyristic acid	LysoPE(16:0/0:0)	Butylparaben	Epidermin	4-Guanidinobutanoic acid	1-Aminocyclopropanecarboxylic acid
Armillaramide	Beta-Tyrosine	2-(2-Furanyl)piperidine	Lactosylceramide (d18:1/16:0)	Niflumic Acid	Hydroxyphenyllactic acid
LysoPC(P-18:1(9Z))	PE(18:1(11Z)/14:1(9Z))	Eriodictyol	PC(22:6(4Z,7Z,10Z,13Z,16Z,19Z)/16:0)	Carnosic acid	Maleic acid
1-O-Hexadecyl-2-O-dihomogammalinolenoylglycero-3-phosphocholine	PS(22:4(7Z,10Z,13Z,16Z)/15:0)	1-Methyladenine	LysoPC(16:0)	N6-Methyladenosine	Asymmetric dimethylarginine
[6]-Gingerdiol 3,5-diacetate	Sedoheptulose	4-Aminohippuric acid	SM(d18:0/20:0)	Myristic acid	Gluconic acid
	Limocitrin	Warfarin	LysoPC(17:0)	Phenyllactic acid	Citramalic acid
	Artemoin A	2-Furoylglycine	PC(22:2(13Z,16Z)/15:0)	2,8-Dihydroxyquinoline-beta-D-glucuronide	Silymonin
	PC(20:1(11Z)/15:0)	N-Acetyl-L-aspartic acid	SM(d16:1/24:1(15Z))	Allocholic acid	Epsilon-caprolactam
		Acetaminophen glucuronide	PI(18:1(9Z)/18:1(9Z))	Cortisone acetate	Glycerylphosphorylethanolamine
		Isovalerylalanine	D-Xylitol	L-Methionine	Riboflavin
		2-Amino-3-methylimidazo[4,5-f]quinoline	Propionylcarnitine	8,9-DiHETrE	5-Aminoimidazole ribonucleotide
		Cytokinin B	PC(22:4(7Z,10Z,13Z,16Z)/15:0)	N-Acetylhistidine	3'-Sialyllactose
		Hydrocinnamic acid	PC(22:5(4Z,7Z,10Z,13Z,16Z)/15:0)	1H-Indole-2,3-dione	5,6-Dihydroxyindole
		Norcotinine	Polyoxyethylene dioleate	Tromethamine	beta-D-Glucosamine
		1,11-Undecanedicarboxylic acid	LysoPC(16:1(9Z)/0:0)	Indoxyl sulfate	Thiamine
		3-(2-Furanylmethylene)pyrrolidine	SM(d18:1/12:0)	D-1-Amino-2-pyrrolidinecarboxylic acid	5-Acetamidovalerate
		Aldehydo-D-xylose	SM(d17:1/24:0)	Dihydrothymine	Fumaric acid
		Salsolinol	SM(d17:1/24:1(15Z))	Parabanic Acid	(-)-Epigallocatechin 3'-glucuronide
		Butalbital	(R)-3-Hydroxy-tetradecanoic acid	Norvaline	2-Isopropylmalic acid
		Nabumetone	PE(P-18:1(9Z)/20:4(5Z,8Z,11Z,14Z))	Lubiprostone	Ribitol
		Eicosapentaenoic acid	PC(20:4(8Z,11Z,14Z,17Z)/20:3(5Z,8Z,11Z))		3alpha,4,7,7alpha-Tetrahydro-1H-isoindole-1,3(2H)-dione
		Sinapic acid	L-Hexanoylcarnitine		Fagomine
		alpha-[3-(Nitrosoamino)propyl]-3-pyridinemethanol	Trans-urocanate		5-Methylcytidine
		(Â±)-2-(1-Methylpropyl)-4,6-dinitrophenol	Phosphorylcholine		1-(beta-D-Ribofuranosyl)-1,4-dihydronicotinamide
		Ginkgotoxin	PC(P-16:0/18:4(6Z,9Z,12Z,15Z))		Itaconic acid
		3-(3-Hydroxyphenyl)propanoic acid	PC(16:0/14:0)		Ethyl glucuronide
		Dimethylmalonic acid	SM(d18:1/22:0)		Sepiapterin
		Homovanillic acid	PC(15:0/P-16:0)		Linamarin
		Resveratrol	stearoyl sphingomyelin		Geniposidic acid
		p-Octopamine	Deoxycytidine		Quinic acid
		1-nitronaphthalene			Orotic acid
		2-Propionylpyrrole			Nicotinamide N-oxide
		Phenylacetic acid			2-Piperidinone
		4-Acetyl-2(3H)-benzoxazolone			Kojibiose
		3-[(3-Methylbutyl)nitrosoamino]-2-butanone			2-(5-Methyl-2-furanyl)-3-piperidinol
		Metharbital			L-2-Hydroxyglutaric acid
		p-Hydroxymandelic acid			3'-AMP
		4-Hydroxybenzoic acid
		Sebacic acid
		5-Acetyl-2,4-dimethyloxazole
		apo-[3-methylcrotonoyl-CoA:carbon-dioxide ligase (ADP-forming)]
		N-Acetylhistamine
		Indoleacetic acid
		Pyridoxamine
		N-Acetylputrescine
		xi-2,3-Dihydro-2-oxo-1H-indole-3-acetic acid
		Abscisic acid
		Prolyl-Alanine
		11(R)-HETE
		gamma-CEHC
		p-Cresol
		1,3-Dimethyluracil
		p-Aminobenzoic acid
		Pyrrolidine
		(-)-Epiafzelechin
		2',4'-Dihydroxyacetophenone
		Laccarin
		3,4,5-Trimethoxycinnamic acid
