# Supplementary material for: Metabolomics Analysis Across Multiple Biofluids Reveals the Metabolic Responses of Lactating Holstein Dairy Cows to Fermented Soybean Meal Replacement
Source: Front Vet Sci. 2022 May 13;9:812373. doi: 10.3389/fvets.2022.812373 (PMC9136663; doi:10.3389/fvets.2022.812373)
Supplement: Supplementary file 3 [file Table_3.XLSX]

## Sheet: Pathway analysis
Pathway	Total	Hits	Raw p	-ln(p)	FDR-p	Impact	Hits Compund
Glycine, serine and threonine metabolism	32	5	0.0071578	4.9396	0.57978	0.06083	Choline cpd:C00114; Betaine cpd:C00719; Sarcosine cpd:C00213; Creatine cpd:C00300; Pyruvic acid cpd:C00022
Arginine and proline metabolism	44	4	0.092062	2.3853	1	0.19804	L-Arginine cpd:C00062; L-Glutamic acid cpd:C00025; D-Proline cpd:C00763; Creatine cpd:C00300
Pantothenate and CoA biosynthesis	15	2	0.11604	2.1538	1	0.02041	Pantothenic acid cpd:C00864; Uracil cpd:C00106
Phenylalanine, tyrosine and tryptophan biosynthesis	4	1	0.14918	1.9026	1	0.5	L-Phenylalanine cpd:C00079
Pyrimidine metabolism	37	3	0.17719	1.7305	1	0.12425	Uridine cpd:C00299; Cytidine cpd:C00475; Uracil cpd:C00106
D-Glutamine and D-glutamate metabolism	5	1	0.18291	1.6987	1	1	L-Glutamic acid cpd:C00025
Butanoate metabolism	20	2	0.18565	1.6839	1	0	L-Glutamic acid cpd:C00025; Pyruvic acid cpd:C00022
Citrate cycle (TCA cycle)	20	2	0.18565	1.6839	1	0.1254	Citric acid cpd:C00158; Pyruvic acid cpd:C00022
Sphingolipid metabolism	21	2	0.20025	1.6082	1	0.14286	Sphinganine cpd:C00836; Phytosphingosine cpd:C12144
Alanine, aspartate and glutamate metabolism	23	2	0.22982	1.4705	1	0.27333	L-Glutamic acid cpd:C00025; Pyruvic acid cpd:C00022
Taurine and hypotaurine metabolism	7	1	0.2465	1.4004	1	0.75	Taurine cpd:C00245
Glutathione metabolism	26	2	0.27466	1.2922	1	0.06965	L-Glutamic acid cpd:C00025; Pyroglutamic acid cpd:C01879
Vitamin B6 metabolism	9	1	0.30522	1.1867	1	0	4-Pyridoxic acid cpd:C00847
Nitrogen metabolism	9	1	0.30522	1.1867	1	0	L-Glutamic acid cpd:C00025
Phenylalanine metabolism	9	1	0.30522	1.1867	1	0.40741	L-Phenylalanine cpd:C00079
Glycerophospholipid metabolism	29	2	0.31947	1.1411	1	0.04884	Choline cpd:C00114; Glycerophosphocholine cpd:C00670
Valine, leucine and isoleucine biosynthesis	11	1	0.35944	1.0232	1	0	Pyruvic acid cpd:C00022
Glyoxylate and dicarboxylate metabolism	16	1	0.47747	0.73926	1	0.2963	Citric acid cpd:C00158
beta-Alanine metabolism	17	1	0.49837	0.69642	1	0	Uracil cpd:C00106
Pentose phosphate pathway	19	1	0.53774	0.62039	1	0.06757	Deoxyribose 5-phosphate cpd:C00673
Primary bile acid biosynthesis	46	2	0.55157	0.59498	1	0.02976	Taurine cpd:C00245; Cholic acid cpd:C00695
Pyruvate metabolism	22	1	0.59117	0.52565	1	0.18754	Pyruvic acid cpd:C00022
Glycolysis or Gluconeogenesis	26	1	0.65308	0.42606	1	0.09891	Pyruvic acid cpd:C00022
Cysteine and methionine metabolism	28	1	0.68048	0.38495	1	0.02103	Pyruvic acid cpd:C00022
Aminoacyl-tRNA biosynthesis	64	2	0.73226	0.31162	1	0	L-Phenylalanine cpd:C00079; L-Arginine cpd:C00062
Purine metabolism	68	2	0.76308	0.27039	1	0.00771	Deoxyadenosine cpd:C00559; Inosine cpd:C00294
Arachidonic acid metabolism	36	1	0.77038	0.26087	1	0	5,6-DHET cpd:C14772
Biosynthesis of unsaturated fatty acids	42	1	0.82101	0.19722	1	0	Tetracosanoic acid cpd:C08320
Drug metabolism - cytochrome P450	56	1	0.90035	0.10498	1	0	Valproic acid cpd:C07185
