# Supplementary material for: Metabolomics Analysis Across Multiple Biofluids Reveals the Metabolic Responses of Lactating Holstein Dairy Cows to Fermented Soybean Meal Replacement
Source: Front Vet Sci. 2022 May 13;9:812373. doi: 10.3389/fvets.2022.812373 (PMC9136663; doi:10.3389/fvets.2022.812373)
Supplement: Supplementary file 5 [file Table_5.XLSX]

## Sheet: Rumen liquid
Pathway	Total	Hits	Raw p	-ln(p)	FDR-p	Impact	Hits Compund
Valine, leucine and isoleucine biosynthesis	11	2	0.008122	4.8132	0.53186	0.33333	L-Isoleucine cpd:C00407; Pyruvic acid cpd:C00022
Histidine metabolism	14	2	0.013132	4.3327	0.53186	0.07194	Imidazole-4-acetaldehyde cpd:C05130; Formiminoglutamic acid cpd:C00439
Cysteine and methionine metabolism	28	2	0.049014	3.0156	1	0.08622	1,2-Dihydroxy-3-keto-5-methylthiopentene cpd:C15606; Pyruvic acid cpd:C00022
Vitamin B6 metabolism	9	1	0.11092	2.199	1	0.07843	Pyridoxamine cpd:C00534
Purine metabolism	68	2	0.21857	1.5206	1	0.00382	Adenosine cpd:C00212; Inosine cpd:C00294
Butanoate metabolism	20	1	0.23072	1.4665	1	0	Pyruvic acid cpd:C00022
Citrate cycle (TCA cycle)	20	1	0.23072	1.4665	1	0.07184	Pyruvic acid cpd:C00022
Pyruvate metabolism	22	1	0.2508	1.3831	1	0.18754	Pyruvic acid cpd:C00022
Alanine, aspartate and glutamate metabolism	23	1	0.26065	1.3446	1	0	Pyruvic acid cpd:C00022
Glycolysis or Gluconeogenesis	26	1	0.28947	1.2397	1	0.09891	Pyruvic acid cpd:C00022
Glycine, serine and threonine metabolism	32	1	0.34396	1.0672	1	0	Pyruvic acid cpd:C00022
Valine, leucine and isoleucine degradation	38	1	0.39449	0.93015	1	0	L-Isoleucine cpd:C00407
Aminoacyl-tRNA biosynthesis	64	1	0.57395	0.55522	1	0	L-Isoleucine cpd:C00407

## Sheet: Plasma
Pathway	Total	Hits	Raw p	-ln(p)	FDR-p	Impact	Hits Compund
Pantothenate and CoA biosynthesis	15	1	0.052842	2.9404	1	0.02041	Pantothenic acid cpd:C00864
Pyrimidine metabolism	37	1	0.12628	2.0693	1	0.01135	Cytidine cpd:C00475

## Sheet: Milk
Pathway	Total	Hits	Raw p	-ln(p)	FDR-p	Impact	Hits Compund
Amino sugar and nucleotide sugar metabolism	37	2	0.080651	2.5176	1	0.15591	N-Acetyl-D-glucosamine cpd:C00140; Galactose 1-phosphate cpd:C00446
Nicotinate and nicotinamide metabolism	13	1	0.15639	1.8554	1	0.2439	Nicotinic acid mononucleotide cpd:C01185
Galactose metabolism	26	1	0.28947	1.2397	1	0.13475	Galactose 1-phosphate cpd:C00446
Glycerophospholipid metabolism	29	1	0.31723	1.1481	1	0.02442	Choline cpd:C00114
Glycine, serine and threonine metabolism	32	1	0.34396	1.0672	1	0	Choline cpd:C00114
Tryptophan metabolism	41	1	0.41836	0.87142	1	0.02092	Indoleacetaldehyde cpd:C00637
Purine metabolism	68	1	0.59662	0.51647	1	0.00113	Adenosine cpd:C00212

## Sheet: Urine
Pathway	Total	Hits	Raw p	-ln(p)	FDR-p	Impact	Hits Compund
Phenylalanine, tyrosine and tryptophan biosynthesis	4	2	0.0075458	4.8868	0.61121	0.5	Phenylpyruvic acid cpd:C00166; L-Tyrosine cpd:C00082
Phenylalanine metabolism	9	2	0.040244	3.2128	1	0.24074	Phenylpyruvic acid cpd:C00166; L-Tyrosine cpd:C00082
Tryptophan metabolism	41	4	0.059692	2.8186	1	0.02761	5-Hydroxyindoleacetic acid cpd:C05635; 3-Hydroxyanthranilic acid cpd:C00632; Indoleacetic acid cpd:C00954; N-Methyltryptamine cpd:C06213
Ubiquinone and other terpenoid-quinone biosynthesis	3	1	0.10608	2.2435	1	0	L-Tyrosine cpd:C00082
D-Glutamine and D-glutamate metabolism	5	1	0.17059	1.7685	1	1	L-Glutamic acid cpd:C00025
Arginine and proline metabolism	44	3	0.21631	1.531	1	0.13207	L-Glutamic acid cpd:C00025; D-Proline cpd:C00763; N-Acetylputrescine cpd:C02714
Nitrogen metabolism	9	1	0.28621	1.251	1	0	L-Glutamic acid cpd:C00025
Vitamin B6 metabolism	9	1	0.28621	1.251	1	0.4902	Pyridoxal cpd:C00250
Pantothenate and CoA biosynthesis	15	1	0.43061	0.84255	1	0.06122	D-4'-Phosphopantothenate cpd:C03492
Butanoate metabolism	20	1	0.52873	0.63729	1	0	L-Glutamic acid cpd:C00025
Alanine, aspartate and glutamate metabolism	23	1	0.57942	0.54572	1	0.27333	L-Glutamic acid cpd:C00025
Galactose metabolism	26	1	0.62476	0.47039	1	0.0161	Alpha-Lactose cpd:C00243
Glutathione metabolism	26	1	0.62476	0.47039	1	0.05534	L-Glutamic acid cpd:C00025
Glycerophospholipid metabolism	29	1	0.6653	0.40752	1	0.02442	Glycerylphosphorylethanolamine cpd:C01233
Tyrosine metabolism	42	1	0.79666	0.22732	1	0.14548	L-Tyrosine cpd:C00082
Aminoacyl-tRNA biosynthesis	64	1	0.91349	0.090478	1	0	L-Tyrosine cpd:C00082
